# Supplementary material for: Cost-Effectiveness of the Use of Adjuvanted Quadrivalent Seasonal Influenza Vaccine in Older Adults in Ireland
Source: Vaccines (Basel). 2023 May 3;11(5):933. doi: 10.3390/vaccines11050933 (PMC10221880; doi:10.3390/vaccines11050933)
Supplement: Supplementary file 1 [file vaccines-11-00933-s001.zip]

Archive with 1 entries (1 files):
- vaccines-2345220-supplementary.pdf
